# Supplementary material for: Plateau pika control degrades grasslands while grazing exclusion provides no habitat improvement
Source: iScience. 2026 Feb 26;29(4):115159. doi: 10.1016/j.isci.2026.115159 (PMC12995867; doi:10.1016/j.isci.2026.115159)
Supplement: Table S2. Plant species collected at the study site [file mmc2.xlsx]

## Sheet: Sheet1
Family	Genus	Species	Livestock Palatability
Amaranthaceae	Chenopodium	Chenopodium album L.	Palatable
Amaranthaceae	Kali	Kali collinum (Pall.) Akhani & Roalson	Palatable
Amaranthaceae	Oxybasis	Oxybasis glauca (L.) S. Fuentes, Uotila & Borsch	Palatable
Amaryllidaceae	Allium	Allium beesianum W. W. Sm.	Palatable
Amaryllidaceae	Allium	Allium carolinianum DC.	Palatable
Amaryllidaceae	Allium	Allium chrysanthum Regel	Palatable
Amaryllidaceae	Allium	Allium cyaneum Regel	Palatable
Amaryllidaceae	Allium	Allium przewalskianum Regel	Palatable
Amaryllidaceae	Allium	Allium sikkimense Baker	Palatable
Amaryllidaceae	Allium	Name Allium chysanthum Regel	Palatable
Apiaceae	Angelica	Angelica nitida H. Wolff	Non-palatable
Apiaceae	Bupleurum	Bupleurum chinense Franch.	Non-palatable
Apiaceae	Carum	Carum carvi L.	Palatable
Apiaceae	Cicuta	Cicuta virosa L.	Avoidance
Apiaceae	Hansenia	Hansenia weberbaueriana (Fedde ex H. Wolff) Pimenov & Kljuykov	Non-palatable
Apiaceae	Heracleum	Heracleum dissectifolium K. T. Fu	Palatable
Apiaceae	Heracleum	Heracleum hemsleyanum Diels	Palatable
Apiaceae	Ligusticum	Ligusticum thomsonii C. B. Clarke	Non-palatable
Apiaceae	Pleurospermum	Pleurospermum hedinii Diels in Hedin	Non-palatable
Apiaceae	Pleurospermum	Pleurospermum uralense Hoffm.	Non-palatable
Apiaceae	Pleurospermum	Pleurospermum hookeri var. thomsonii C. B. Clarke in Hook. f.	Non-palatable
Apiaceae	Saposhnikovia	Saposhnikovia divaricata (Turcz.) Schischk.	Palatable
Apiaceae	Semenovia	Semenovia malcolmii (Hemsl. & H. Pearson) Pimenov	Palatable
Asparagaceae	Polygonatum	Polygonatum cirrhifolium (Wall.) Royle	Non-palatable
Asparagaceae	Polygonatum	Polygonatum sibiricum Redouté	Non-palatable
Asteraceae	Ajania	Ajania khartensis (Dunn) C. Shih	Avoidance
Asteraceae	Ajania	Ajania pallasiana (Fisch. ex Besser) Poljakov	Palatable
Asteraceae	Ajania	Ajania tenuifolia (Jacquem. ex DC.) Tzvelev in Schischk. & Bobrov	Palatable
Asteraceae	Anaphalis	Anaphalis lactea Maxim.	Avoidance
Asteraceae	Artemisia	Artemisia capillaris Thunb.	Palatable
Asteraceae	Artemisia	Artemisia dalai-lamae Krasch.	Avoidance
Asteraceae	Artemisia	Artemisia desertorum Spreng.	Avoidance
Asteraceae	Artemisia	Artemisia frigida Willd.	Palatable
Asteraceae	Artemisia	Artemisia gmelinii Weber ex Stechm.	Avoidance
Asteraceae	Artemisia	Artemisia hedinii Ostenf. in Hedin	Avoidance
Asteraceae	Artemisia	Artemisia sieversiana Ehrhart ex Willd.	Avoidance
Asteraceae	Askellia	Askellia flexuosa (Ledeb.) W. A. Weber	Non-palatable
Asteraceae	Aster	Aster alpinus L.	Palatable
Asteraceae	Aster	Aster altaicus Willd.	Non-palatable
Asteraceae	Aster	Aster diplostephioides (DC.) Benth. ex C. B. Clarke	Non-palatable
Asteraceae	Aster	Aster hispidus Thunb.	Avoidance
Asteraceae	Aster	Aster tataricus L. f.	Non-palatable
Asteraceae	Carduus	Carduus nutans L.	Non-palatable
Asteraceae	Cirsium	Cirsium arvense var. integrifolium Wimm. & Grab.	Non-palatable
Asteraceae	Cirsium	Cirsium esculentum (Siev.) C. A. Mey.	Non-palatable
Asteraceae	Cirsium	Cirsium japonicum Fisch. ex DC.	Non-palatable
Asteraceae	Cirsium	Cirsium souliei (Franch.) Mattf.	Non-palatable
Asteraceae	Cremanthodium	Cremanthodium ellisii (Hook. f.) Kitam.	Non-palatable
Asteraceae	Cremanthodium	Cremanthodium lineare Maxim.	Non-palatable
Asteraceae	Cremanthodium	Cremanthodium reniforme (DC.) Benth.	Non-palatable
Asteraceae	Ixeris	Ixeris chinensis subsp. versicolor (Fisch. ex Link) Kitam.	Palatable
Asteraceae	Ixeris	Ixeris gracilias Stebb.	Palatable
Asteraceae	Ixeris	Ixeris polycephala Cass. ex DC.	Palatable
Asteraceae	Leibnitzia	Leibnitzia nepalensis (Kunze) Kitam.	Palatable
Asteraceae	Leontopodium	Leontopodium leontopodioides (Willd.) Beauverd	Non-palatable
Asteraceae	Leontopodium	Leontopodium nanum (Hook. f. & Thomson ex C. B. Clarke) Hand.-Mazz.	Avoidance
Asteraceae	Ligularia	Ligularia sagitta (Maxim.) Mattf.	Avoidance
Asteraceae	Ligularia	Ligularia sibirica (L.) Cass.	Avoidance
Asteraceae	Ligularia	Ligularia virgaurea (Maxim.) Mattf.	Avoidance
Asteraceae	Saussurea	Saussurea arenaria Maxim.	Palatable
Asteraceae	Saussurea	Saussurea brunneopilosa Hand.-Mazz.	Non-palatable
Asteraceae	Saussurea	Saussurea cordifolia Hemsl.	Non-palatable
Asteraceae	Saussurea	Saussurea gossipiphora D. Don	Non-palatable
Asteraceae	Saussurea	Saussurea japonica (Thunb.) DC.	Non-palatable
Asteraceae	Saussurea	Saussurea laciniata Ledeb.	Non-palatable
Asteraceae	Saussurea	Saussurea leontodontoides (DC.) Sch. Bip.	Non-palatable
Asteraceae	Saussurea	Saussurea pulchra Lipsch.	Non-palatable
Asteraceae	Saussurea	Saussurea stella Maxim.	Non-palatable
Asteraceae	Senecio	Senecio scandens Buch.-Ham. ex D. Don	Avoidance
Asteraceae	Tanacetum	Tanacetum tatsienense (Bureau & Franch.) K. Bremer & Humphries	Non-palatable
Asteraceae	Taraxacum	Taraxacum mongolicum Hand.-Mazz.	Palatable
Asteraceae	Youngia	Youngia simulatrix (Babc.) Babc. & Stebbins	Palatable
Boraginaceae	Microula	Microula sikkimensis (C. B. Clarke) Hemsl.	Palatable
Boraginaceae	Microula	Microula tibetica Benth. in Bentham. & Hook. f.	Palatable
Boraginaceae	Microula	Microula tibetica var. pratensis (Maxim.) W. T. Wang	Non-palatable
Brassicaceae	Braya	Braya humilis (C. A. Mey.) B. L. Rob.	Non-palatable
Brassicaceae	Cardamine	Cardamine occulta Hornem.	Non-palatable
Brassicaceae	Draba	Draba nemorosa L.	Non-palatable
Brassicaceae	Draba	Draba oreades prol. exigua O. E. Schulz in Engler	Non-palatable
Brassicaceae	Erysimum	Erysimum × cheiri (L.) Crantz	Non-palatable
Brassicaceae	Lepidium	Lepidium apetalum Willd.	Non-palatable
Brassicaceae	Smelowskia	Smelowskia tibetica (Thomson) Lipsky	Palatable
Brassicaceae	Thlaspi	Thlaspi arvense L.	Palatable
Campanulaceae	Adenophora	Adenophora stenanthina (Ledeb.) Kitag.	Palatable
Campanulaceae	Codonopsis	Codonopsis pilosula (Franch.) Nannf.	Palatable
Caprifoliaceae	Acanthocalyx	Acanthocalyx alba (Hand.-Mazz.) M. J. Cannon	Non-palatable
Caprifoliaceae	Bassecoia	Bassecoia hookeri (C. B. Clarke) V. Mayer & Ehrend.	Non-palatable
Caprifoliaceae	Lonicera	Lonicera japonica Thunb.	Avoidance
Caprifoliaceae	Lonicera	Lonicera rupicola var. minuta (Batalin) Q. E. Yang	Avoidance
Caprifoliaceae	Morina	Morina chinensis Y. Y. Pai	Non-palatable
Caprifoliaceae	Morina	Morina kokonorica K. S. Hao	Non-palatable
Caprifoliaceae	Nardostachys	Nardostachys jatamansi (D. Don) DC.	Avoidance
Caryophyllaceae	Arenaria	Arenaria serpyllifolia L.	Non-palatable
Caryophyllaceae	Cerastium	Cerastium arvense subsp. strictum Gaudin	Non-palatable
Caryophyllaceae	Eremogone	Eremogone brevipetala (Tsui & L. H. Zhou) Sadeghian & Zarre	Non-palatable
Caryophyllaceae	Eremogone	Eremogone kansuensis (Maxim.) Dillenb. & Kadereit	Non-palatable
Caryophyllaceae	Eremogone	Eremogone pulvinata (Edgew.) Pusalkar & D. K. Singh	Non-palatable
Caryophyllaceae	Eremogone	Eremogone roborowskii (Maxim.) Rabeler & W. L. Wagner	Non-palatable
Caryophyllaceae	Sagina	Sagina japonica (Sw.) Ohwi	Avoidance
Caryophyllaceae	Silene	Silene conoidea L.	Non-palatable
Caryophyllaceae	Silene	Silene gallica L.	Palatable
Celastraceae	Parnassia	Parnassia palustris L.	Palatable
Celastraceae	Parnassia	Parnassia trinervis Drude	Non-palatable
Convolvulaceae	Calystegia hederacea Wall. in Roxb.	Calystegia hederacea Wall. in Roxb.	Avoidance
Convolvulaceae	Calystegia hederacea Wall. in Roxb.	Calystegia silvatica subsp. orientalis Brummitt	Avoidance
Convolvulaceae	Convolvulus	Convolvulus ammannii Desr. in Lam.	Non-palatable
Convolvulaceae	Convolvulus	Convolvulus arvensis L.	Avoidance
Crassulaceae	Rhodiola	Rhodiola macrocarpa (Praeger) S. H. Fu	Avoidance
Crassulaceae	Rhodiola	Rhodiola rosea L.	Avoidance
Crassulaceae	Sedum	Sedum celatum Fröd.	Non-palatable
Cyperaceae	Blysmus	Blysmus sinocompressus Tang & F. T. Wang	Palatable
Cyperaceae	Carex	Carex alatauensis S. R. Zhang	Palatable
Cyperaceae	Carex	Carex aridula V. I. Krecz.	Palatable
Cyperaceae	Carex	Carex atrofusca subsp. minor (Boott) T. Koyama	Avoidance
Cyperaceae	Carex	Carex capillifolia (Decne.) S. R. Zhang	Palatable
Cyperaceae	Carex	Carex duriuscula subsp. stenophylloides (V. I. Krecz.) S. Yun Liang & Y. C. Tang	Non-palatable
Cyperaceae	Carex	Carex heterostachya Bunge	Palatable
Cyperaceae	Carex	Carex hughii S. R. Zhang	Palatable
Cyperaceae	Carex	Carex kansuensis Nelmes	Palatable
Cyperaceae	Carex	Carex moorcroftii Falc. ex Boott	Palatable
Cyperaceae	Carex	Carex myosuroides Vill.	Palatable
Cyperaceae	Carex	Carex parva Nees in Wight	Palatable
Cyperaceae	Carex	Carex parvula O. Yano	Palatable
Cyperaceae	Carex	Carex qinghaiensis Y. C. Yang	Palatable
Cyperaceae	Carex	Carex sargentiana (Hemsl.) S. R. Zhang	Palatable
Cyperaceae	Carex	Carex scabrirostris Kük.	Palatable
Cyperaceae	Carex	Carex siderosticta Hance	Non-palatable
Cyperaceae	Carex	Carex thibetica Franch	Palatable
Cyperaceae	Carex	Carex tibetikobresia S. R. Zhang	Palatable
Cyperaceae	Carex	Kobresia xchoenoides(C.A.Mey) Stead.	Palatable
Cyperaceae	Schoenoplectus	Schoenoplectus triqueter (L.) Palla	Non-palatable
Cyperaceae	Trichophorum	Trichophorum distigmaticum (Kük.) T. V. Egorova in Grubov	Non-palatable
Elaeagnaceae	Hippophae	Hippophae neurocarpa S. W. Liu & T. N. Ho	Non-palatable
Elaeagnaceae	Hippophae	Hippophae rhamnoides L.	Non-palatable
Ephedraceae	Ephedra	Ephedra monosperma J. G. Gmel. ex C. A. Mey.	Avoidance
Equisetaceae	Equisetum	Equisetum arvense L.	Avoidance
Euphorbiaceae	Euphorbia	Euphorbia altotibetica Paulsen	Avoidance
Euphorbiaceae	Euphorbia	Euphorbia esula L.	Avoidance
Euphorbiaceae	Euphorbia	Euphorbia helioscopia L.	Avoidance
Euphorbiaceae	Euphorbia	Euphorbia micractina Boiss.	Avoidance
Euphorbiaceae	Euphorbia	Euphorbia pekinensis Rupr.	Non-palatable
Fabaceae	Astragalus	Astragalus polycladus Bureau & Franch.	Palatable
Fabaceae	Astragalus	Astragalus laxmannii Jacq.	Non-palatable
Fabaceae	Astragalus	Astragalus membranaceus var. mongholicus (Bunge) P. K. Hsiao	Palatable
Fabaceae	Astragalus	Astragalus nematodes Bunge ex Boiss.	Palatable
Fabaceae	Glycine	Glycine max (L.) Merr.	Palatable
Fabaceae	Hedysarum	Hedysarum sikkimense auct. non Benth. ex Baker: P. C. Li	Palatable
Fabaceae	Medicago	Medicago ruthenica (L.) Trautv.	Palatable
Fabaceae	Medicago	Medicago sativa L.	Palatable
Fabaceae	Oxytropis	Oxytropis coerulea (Pall.) DC.	Palatable
Fabaceae	Oxytropis	Oxytropis deflexa (Pall.) DC.	Avoidance
Fabaceae	Oxytropis	Oxytropis falcata Bunge	Avoidance
Fabaceae	Oxytropis	Oxytropis imbricata Kom.	Avoidance
Fabaceae	Oxytropis	Oxytropis kansuensis Bunge	Avoidance
Fabaceae	Oxytropis	Oxytropis latibracteata Jurtzev	Non-palatable
Fabaceae	Oxytropis	Oxytropis ochrocephala Bunge	Avoidance
Fabaceae	Thermopsis	Thermopsis lanceolata R. Br.	Palatable
Fabaceae	Thermopsis	Thermopsis lupinoides (L.) Link	Non-palatable
Fabaceae	Tibetia	Tibetia himalaica (Baker) H. P. Tsui	Palatable
Fabaceae	Vicia	Vicia sepium L.	Palatable
Fabaceae	Vigna	Vigna angularis (Willd.) Ohwi & H. Ohashi	Non-palatable
Gentianaceae	Comastoma	Comastoma pulmonarium (Turcz.) Toyok.	Avoidance
Gentianaceae	Gentiana	Gentiana dahurica Fischer	Avoidance
Gentianaceae	Gentiana	Gentiana futtereri Diels & Gilg	Avoidance
Gentianaceae	Gentiana	Gentiana macrophylla Pall.	Avoidance
Gentianaceae	Gentiana	Gentiana ornata (Wall. ex G. Don) Griseb.	Non-palatable
Gentianaceae	Gentiana	Gentiana parvula Harry Sm. in Hand.-Mazz.	Non-palatable
Gentianaceae	Gentiana	Gentiana scabra Bunge	Non-palatable
Gentianaceae	Gentiana	Gentiana siphonantha Maxim. ex Kusn.	Avoidance
Gentianaceae	Gentiana	Gentiana spathulifolia Maxim. ex Kusn.	Non-palatable
Gentianaceae	Gentiana	Gentiana squarrosa Ledeb.	Non-palatable
Gentianaceae	Gentiana	Gentiana straminea Maxim.	Avoidance
Gentianaceae	Gentiana	Gentiana szechenyii Kanitz	Non-palatable
Gentianaceae	Gentianella	Gentianella acuta (Michx.) Hultén	Non-palatable
Gentianaceae	Gentianopsis	Gentianopsis barbata (Froel.) Ma	Avoidance
Gentianaceae	Gentianopsis	Gentianopsis paludosa (Hook. f.) Ma	Avoidance
Gentianaceae	Halenia	Halenia corniculata (L.) Cornaz	Avoidance
Gentianaceae	Swertia	Swertia bimaculata (Siebold & Zucc.) Hook. f. & Thomson ex C. B. Clarke	Palatable
Gentianaceae	Swertia	Swertia franchetiana Harry Sm.	Avoidance
Gentianaceae	Gentiana	Swertia tetraptera Maxim.	Palatable
Geraniaceae	Geranium	Geranium pylzowianum Maxim.	Non-palatable
Geraniaceae	Geranium	Geranium wilfordii Maxim.	Non-palatable
Iridaceae	Iris	Iris lactea Pall.	Avoidance
Iridaceae	Iris	Iris loczyi Kanitz	Avoidance
Iridaceae	Iris	Iris qinghainica Y. T. Zhao	Non-palatable
Iridaceae	Iris	Iris setosa Pall. ex Link	Non-palatable
Iridaceae	Iris	Iris tectorum Maxim.	Avoidance
Juncaceae	Juncus	Juncus effusus L.	Avoidance
Juncaceae	Juncus	Juncus thomsonii Buchenau	Avoidance
Juncaginaceae	Triglochin	Triglochin maritima L.	Avoidance
Juncaginaceae	Triglochin	Triglochin palustris L.	Palatable
Lamiaceae	Ajuga	Ajuga ciliata Bunge	Avoidance
Lamiaceae	Ajuga	Ajuga lupulina Maxim.	Non-palatable
Lamiaceae	Dracocephalum	Dracocephalum heterophyllum Benth.	Avoidance
Lamiaceae	Elsholtzia	Elsholtzia ciliata (Thunb.) Hyl.	Non-palatable
Lamiaceae	Elsholtzia	Elsholtzia densa Benth.	Non-palatable
Lamiaceae	Lagopsis	Lagopsis supina (Steph.) Ikonn.-Gal.	Non-palatable
Lamiaceae	Phlomoides	Phlomoides rotata (Benth. ex Hook. f.) Mathiesen	Non-palatable
Lamiaceae	Salvia	Salvia japonica Thunb.	Palatable
Lamiaceae	Salvia	Salvia roborowskii Maxim.	Non-palatable
Lamiaceae	Scutellaria	Scutellaria hypericifolia H. Lév.	Avoidance
Linaceae	Linum	Linum nutans Maxim.	Avoidance
Linaceae	Linum	Linum pallescens Bunge	Palatable
Mazaceae	Lancea	Lancea tibetica Hook. f. & Thomson	Non-palatable
Nitrariaceae	Peganum	Peganum harmala L.	Non-palatable
Orchidaceae	Herminium	Herminium monorchis (L.) R. Br., W. T. Aiton	Non-palatable
Orobanchaceae	Euphrasia	Euphrasia pectinata Ten.	Palatable
Orobanchaceae	Euphrasia	Euphrasia regelii Wettst.	Non-palatable
Orobanchaceae	Pedicularis	Pedicularis alaschanica Maxim.	Non-palatable
Orobanchaceae	Pedicularis	Pedicularis cheilanthifolia Schrenk	Non-palatable
Orobanchaceae	Pedicularis	Pedicularis decorissima Diels	Non-palatable
Orobanchaceae	Pedicularis	Pedicularis ikomai Sasaki	Non-palatable
Orobanchaceae	Pedicularis	Pedicularis kansuensis Maxim.	Non-palatable
Orobanchaceae	Pedicularis	Pedicularis longiflora Rudolph	Non-palatable
Orobanchaceae	Pedicularis	Pedicularis longiflora Rudolph.var.tubiformis(Klotz.) Tsoong	Non-palatable
Papaveraceae	Corydalis	Corydalis dasyptera Maxim.	Avoidance
Papaveraceae	Corydalis	Corydalis edulis Maxim.	Non-palatable
Papaveraceae	Hypecoum	Hypecoum erectum L.	Palatable
Papaveraceae	Meconopsis	Meconopsis integrifolia (Maxim.) Franch.	Avoidance
Plantaginaceae	Lagotis	Lagotis brachystachya Maxim.	Non-palatable
Plantaginaceae	Plantago	Plantago depressa Willd.	Palatable
Plantaginaceae	Veronica	Veronica polita Fries	Non-palatable
Poaceae	Achnatherum	Achnatherum inebrians (Hance) Keng ex Tzvelev	Avoidance
Poaceae	Agropyron	Agropyron cristatum (L.) Gaertn.	Palatable
Poaceae	Avena	Avena sativa L.	Palatable
Poaceae	Bromus	Bromus inermis Leyss.	Palatable
Poaceae	Calamagrostis	Calamagrostis epigeios (L.) Roth	Palatable
Poaceae	Capillipedium	Capillipedium parviflorum (R. Br.) Stapf	Palatable
Poaceae	Deschampsia	Deschampsia cespitosa (L.) P. Beauv.	Palatable
Poaceae	Deyeuxia	Deyeuxia pyramidalis (Host) Veldkamp	Palatable
Poaceae	Elymus	Elymus nutans	Palatable
Poaceae	Elymus	Elymus burchan-buddae (Nevski) Tzvelev	Palatable
Poaceae	Elymus	Elymus dahuricus Turcz.	Palatable
Poaceae	Elymus	Elymus kamoji (Ohwi) S. L. Chen	Palatable
Poaceae	Elymus	Elymus sibiricus L.	Palatable
Poaceae	Festuca	Festuca ovina L.	Palatable
Poaceae	Festuca	Festuca rubra L.	Palatable
Poaceae	Festuca	Festuca sinensis Keng ex E. B. Alexeev	Palatable
Poaceae	Helictotrichon	Helictotrichon tibeticum (Roshev.) Holub	Palatable
Poaceae	Hordeum	Hordeum roshevitzii Bowden	Palatable
Poaceae	Kengyilia	Kengyilia thoroldiana (Oliv.) J. L. Yang, C. Yen & B. R. Baum	Palatable
Poaceae	Koeleria	Koeleria macrantha (Ledeb.) Schult.	Avoidance
Poaceae	Leymus	Leymus chinensis (Trin. ex Bunge) Tzvelev	Palatable
Poaceae	Leymus	Leymus secalinus (Georgi) Tzvelev	Palatable
Poaceae	Littledalea	Littledalea racemosa Keng	Palatable
Poaceae	Neotrinia	Neotrinia splendens (Trin.) M. Nobis, P. D. Gudkova & A. Nowak	Avoidance
Poaceae	Orinus Hitchc.	Orinus kokonorica (Hao) Keng	Palatable
Poaceae	Orinus	Orinus thoroldii (Stapf ex Hemsl.) Bor	Palatable
Poaceae	Perotis	Perotis indica (L.) Kuntze	Palatable
Poaceae	Phragmites	Phragmites australis (Cav.) Trin. ex Steud.	Palatable
Poaceae	Poa	Poa annua L.	Palatable
Poaceae	Poa	Poa crymophila	Palatable
Poaceae	Poa	Poa pratensis L.	Palatable
Poaceae	Ptilagrostis	Ptilagrostis dichotoma Keng ex Tzvelev	Palatable
Poaceae	Ptilagrostis	Ptilagrostis mongholica (Turcz. ex Trin.) Griseb. in Ledeb.	Palatable
Poaceae	Puccinellia	Puccinellia tenuiflora (Griseb.) Scribn. & Merr.	Palatable
Poaceae	Stipa	Stipa aliena Keng	Palatable
Poaceae	Stipa	Stipa breviflora Griseb.	Palatable
Poaceae	Stipa	Stipa bungeana Trin.	Palatable
Poaceae	Stipa	Stipa capillacea Keng	Palatable
Poaceae	Stipa	Stipa capillata L.	Palatable
Poaceae	Stipa	Stipa lessingiana Trin. & Rupr.	Palatable
Poaceae	Stipa	Stipa purpurea Griseb.	Palatable
Poaceae	Stipa	Stipa sareptana var. krylovii (Roshev.) P. C. Kuo & Y. H. Sun	Palatable
Polygonaceae	Bistorta	Bistorta macrophylla (D. Don) Soják	Palatable
Polygonaceae	Bistorta	Bistorta vivipara (L.) Gray	Palatable
Polygonaceae	Knorringia	Knorringia sibirica (Laxm.) Tzvelev	Non-palatable
Polygonaceae	Persicaria	Persicaria capitata (Buch.-Ham. ex D. Don) H. Gross	Non-palatable
Polygonaceae	Polygonum	Polygonum aviculare L.	Non-palatable
Polygonaceae	Rheum	Rheum pumilum Maxim.	Avoidance
Polygonaceae	Rumex	Rumex acetosa L.	Palatable
Polygonaceae	Rumex	Rumex acetosella L.	Palatable
Primulaceae	Androsace	Androsace erecta Maxim.	Non-palatable
Primulaceae	Androsace	Androsace tapete Maxim.	Non-palatable
Primulaceae	Androsace	Androsace umbellata (Lour.) Merr.	Non-palatable
Primulaceae	Lysimachia	Lysimachia maritima (L.) Galasso, Banfi & Soldano	Non-palatable
Primulaceae	Primula	Primula malacoides Franch.	Non-palatable
Primulaceae	Primula	Primula nutans Georgi	Non-palatable
Ranunculaceae	Aconitum	Aconitum carmichaelii Debeaux	Avoidance
Ranunculaceae	Aconitum	Aconitum pendulum Busch	Avoidance
Ranunculaceae	Aconitum	Aconitum tanguticum (Maxim.) Stapf	Avoidance
Ranunculaceae	Anemone	Anemone cathayensis Kitag. ex Ziman & Kadota	Avoidance
Ranunculaceae	Anemone	Anemone coelestina var. linearis (Brühl) Ziman & B. E. Dutton	Non-palatable
Ranunculaceae	Anemone	Anemone geum subsp. ovalifolia (Brühl) R. P. Chaudhary	Avoidance
Ranunculaceae	Anemone	Anemone imbricata Maxim.	Avoidance
Ranunculaceae	Anemone	Anemone rivularis Buch.-Ham. ex DC.	Avoidance
Ranunculaceae	Aquilegia	Aquilegia viridiflora Pall.	Palatable
Ranunculaceae	Caltha	Caltha palustris L.	Non-palatable
Ranunculaceae	Clematis	Clematis tangutica (Maxim.) Korsh.	Avoidance
Ranunculaceae	Consolida	Consolida ajacis (L.) Schur	Non-palatable
Ranunculaceae	Delphinium	Delphinium caeruleum Jacquem. ex Cambess.	Avoidance
Ranunculaceae	Delphinium	Delphinium grandiflorum L.	Avoidance
Ranunculaceae	Delphinium	Delphinium pylzowii Maxim.	Avoidance
Ranunculaceae	Gymnaconitum	Gymnaconitum gymnandrum (Maxim.) Wei Wang & Z. D. Chen	Avoidance
Ranunculaceae	Halerpestes	Halerpestes sarmentosa (Adams) Kom.	Avoidance
Ranunculaceae	Oxygraphis	Oxygraphis kamchatica (DC.) R.R.Stewart	Non-palatable
Ranunculaceae	Ranunculus	Ranunculus japonicus Thunb.	Non-palatable
Ranunculaceae	Ranunculus	Ranunculus nephelogenes Edgew.	Avoidance
Ranunculaceae	Ranunculus	Ranunculus tanguticus (Maxim.) Ovcz.	Avoidance
Ranunculaceae	Thalictrum	Thalictrum alpinum L.	Avoidance
Ranunculaceae	Thalictrum	Thalictrum aquilegiifolium var. sibiricum Regel & Tiling	Palatable
Ranunculaceae	Thalictrum	Thalictrum rutifolium Hook. f. & Thomson	Non-palatable
Ranunculaceae	Trollius	Trollius chinensis Bunge	Palatable
Ranunculaceae	Trollius	Trollius pumilus D. Don	Non-palatable
Rosaceae	Argentina	Argentina anserina (L.) Rydb.	Non-palatable
Rosaceae	Coluria	Coluria longifolia Maxim.	Non-palatable
Rosaceae	Dasiphora	Dasiphora fruticosa (L.) Rydb.	Non-palatable
Rosaceae	Geum	Geum aleppicum Jacq.	Palatable
Rosaceae	Potentilla	Potentilla chinensis Ser.	Palatable
Rosaceae	Potentilla	Potentilla chinensis var. lineariloba Franch. & Sav.	Palatable
Rosaceae	Potentilla	Potentilla discolor	Palatable
Rosaceae	Potentilla	Potentilla freyniana Bornm.	Palatable
Rosaceae	Potentilla	Potentilla multifida L.	Palatable
Rosaceae	Potentilla	Potentilla nivea L.	Palatable
Rosaceae	Potentilla	Potentilla saundersiana Royle	Palatable
Rosaceae	Rosa	Rosa multiflora Thunb.	Palatable
Rosaceae	Sibbaldia	Sibbaldia procumbens L.	Palatable
Rosaceae	Sibbaldianthe	Sibbaldianthe adpressa (Bunge) Juz.	Palatable
Rosaceae	Sibbaldianthe	Sibbaldianthe bifurca (L.) Kurtto & T. Erikss.	Palatable
Rosaceae	Spiraea	Spiraea alpina Pall.	Non-palatable
Rosaceae	Spiraea	Spiraea salicifolia L.	Non-palatable
Rubiaceae	Galium	Galium spurium L.	Non-palatable
Rubiaceae	Galium	Galium verum L.	Palatable
Rubiaceae	Rubia	Rubia cordifolia L.	Non-palatable
Santalaceae	Thesium	Thesium chinense Turcz.	Avoidance
Saxifragaceae	Saxifraga	Saxifraga stolonifera Meerb.	Palatable
Solanaceae	Przewalskia	Przewalskia tangutica Maxim.	Non-palatable
Thymelaeaceae	Stellera	Stellera chamaejasme L.	Avoidance
Violaceae	Viola	Viola arcuata Blume	Palatable
Violaceae	Viola	Viola biflora var. rockiana (W. Becker) Y. S. Chen	Non-palatable
Violaceae	Viola	Viola kunawarensis Royle	Non-palatable
Violaceae	Viola	Viola striatella H. Boissieu	Palatable
