# Supplementary material for: Plateau pika control degrades grasslands while grazing exclusion provides no habitat improvement
Source: iScience. 2026 Feb 26;29(4):115159. doi: 10.1016/j.isci.2026.115159 (PMC12995867; doi:10.1016/j.isci.2026.115159)
Supplement: Table S3. Plant Species Palatability to Livestock under Different Management Practices in Representative Plots (PC: Plateau pika Control) [file mmc3.xlsx]

## Sheet: Sheet1
Measure	Site	Year	Species	Livestock Palatability
Fence	Banma96	2005	Heracleum hemsleyanum Diels	Palatable
Fence	Banma96	2005	Artemisia hedinii Ostenf. in Hedin	Avoidance
Fence	Banma96	2005	Taraxacum mongolicum Hand.-Mazz.	Palatable
Fence	Banma96	2005	Rumex acetosa L.	Palatable
Fence	Banma96	2005	Consolida ajacis (L.) Schur	Non-palatable
Fence	Banma96	2005	Thalictrum aquilegiifolium var. sibiricum Regel & Tiling	Palatable
Fence	Banma96	2005	Potentilla multifida L.	Palatable
Fence	Banma96	2005	Stellera chamaejasme L.	Avoidance
Fence	Banma96	2005	Carex myosuroides Vill.	Palatable
Fence	Banma96	2005	Astragalus membranaceus var. mongholicus (Bunge) P. K. Hsiao	Palatable
Fence	Banma96	2005	Oxytropis coerulea (Pall.) DC.	Palatable
Fence	Banma96	2005	Stipa capillata L.	Palatable
Fence	Banma96	2005	Poa annua L.	Palatable
Fence	Banma96	2005	Leymus secalinus (Georgi) Tzvelev	Palatable
Fence	Banma96	2005	Koeleria macrantha (Ledeb.) Schult.	Avoidance
Fence	Banma96	2005	Elymus nutans	Palatable
Fence	Banma96	2006	Artemisia sieversiana Ehrhart ex Willd.	Avoidance
Fence	Banma96	2006	Aster tataricus L. f.	Non-palatable
Fence	Banma96	2006	Leontopodium leontopodioides (Willd.) Beauverd	Non-palatable
Fence	Banma96	2006	Taraxacum mongolicum Hand.-Mazz.	Palatable
Fence	Banma96	2006	Bassecoia hookeri (C. B. Clarke) V. Mayer & Ehrend.	Non-palatable
Fence	Banma96	2006	Gentiana scabra Bunge	Non-palatable
Fence	Banma96	2006	Pedicularis kansuensis Maxim.	Non-palatable
Fence	Banma96	2006	Corydalis edulis Maxim.	Non-palatable
Fence	Banma96	2006	Anemone cathayensis Kitag. ex Ziman & Kadota	Avoidance
Fence	Banma96	2006	Thalictrum aquilegiifolium var. sibiricum Regel & Tiling	Palatable
Fence	Banma96	2006	Potentilla multifida L.	Palatable
Fence	Banma96	2006	Galium verum L.	Palatable
Fence	Banma96	2006	Stellera chamaejasme L.	Avoidance
Fence	Banma96	2006	Carex myosuroides Vill.	Palatable
Fence	Banma96	2006	Carex parva Nees in Wight	Palatable
Fence	Banma96	2006	Medicago ruthenica (L.) Trautv.	Palatable
Fence	Banma96	2006	Oxytropis coerulea (Pall.) DC.	Palatable
Fence	Banma96	2006	Poa annua L.	Palatable
Fence	Banma96	2006	Festuca ovina L.	Palatable
Fence	Banma96	2006	Elymus dahuricus Turcz.	Palatable
Fence	Banma96	2007	Ajania pallasiana (Fisch. ex Besser) Poljakov	Palatable
Fence	Banma96	2007	Leontopodium leontopodioides (Willd.) Beauverd	Non-palatable
Fence	Banma96	2007	Bassecoia hookeri (C. B. Clarke) V. Mayer & Ehrend.	Non-palatable
Fence	Banma96	2007	Gentiana scabra Bunge	Non-palatable
Fence	Banma96	2007	Scutellaria hypericifolia H. Lév.	Avoidance
Fence	Banma96	2007	Euphrasia pectinata Ten.	Palatable
Fence	Banma96	2007	Pedicularis kansuensis Maxim.	Non-palatable
Fence	Banma96	2007	Bistorta vivipara (L.) Gray	Palatable
Fence	Banma96	2007	Thalictrum aquilegiifolium var. sibiricum Regel & Tiling	Palatable
Fence	Banma96	2007	Potentilla saundersiana Royle	Palatable
Fence	Banma96	2007	Carex hughii S. R. Zhang	Palatable
Fence	Banma96	2007	Carex myosuroides Vill.	Palatable
Fence	Banma96	2007	Medicago ruthenica (L.) Trautv.	Palatable
Fence	Banma96	2007	Tibetia himalaica (Baker) H. P. Tsui	Palatable
Fence	Banma96	2007	Festuca rubra L.	Palatable
Fence	Banma96	2007	Poa annua L.	Palatable
Fence	Banma96	2007	Koeleria macrantha (Ledeb.) Schult.	Avoidance
Fence	Banma96	2007	Elymus dahuricus Turcz.	Palatable
Fence	Banma96	2007	Elymus nutans	Palatable
Fence	Banma96	2008	Leontopodium leontopodioides (Willd.) Beauverd	Non-palatable
Fence	Banma96	2008	Bassecoia hookeri (C. B. Clarke) V. Mayer & Ehrend.	Non-palatable
Fence	Banma96	2008	Gentiana scabra Bunge	Non-palatable
Fence	Banma96	2008	Scutellaria hypericifolia H. Lév.	Avoidance
Fence	Banma96	2008	Euphrasia pectinata Ten.	Palatable
Fence	Banma96	2008	Pedicularis kansuensis Maxim.	Non-palatable
Fence	Banma96	2008	Bistorta vivipara (L.) Gray	Palatable
Fence	Banma96	2008	Thalictrum alpinum L.	Avoidance
Fence	Banma96	2008	Potentilla saundersiana Royle	Palatable
Fence	Banma96	2008	Carex myosuroides Vill.	Palatable
Fence	Banma96	2008	Carex parva Nees in Wight	Palatable
Fence	Banma96	2008	Medicago ruthenica (L.) Trautv.	Palatable
Fence	Banma96	2008	Oxytropis coerulea (Pall.) DC.	Palatable
Fence	Banma96	2008	Poa annua L.	Palatable
Fence	Banma96	2008	Koeleria macrantha (Ledeb.) Schult.	Avoidance
Fence	Banma96	2008	Festuca ovina L.	Palatable
Fence	Banma96	2008	Elymus nutans	Palatable
Fence	Banma96	2009	Allium beesianum W. W. Sm.	Palatable
Fence	Banma96	2009	Anaphalis sinica Hance	Non-palatable
Fence	Banma96	2009	Artemisia sieversiana Ehrhart ex Willd.	Avoidance
Fence	Banma96	2009	Aster alpinus L.	Palatable
Fence	Banma96	2009	Leontopodium leontopodioides (Willd.) Beauverd	Non-palatable
Fence	Banma96	2009	Taraxacum mongolicum Hand.-Mazz.	Palatable
Fence	Banma96	2009	Bassecoia hookeri (C. B. Clarke) V. Mayer & Ehrend.	Non-palatable
Fence	Banma96	2009	Gentiana scabra Bunge	Non-palatable
Fence	Banma96	2009	Pedicularis kansuensis Maxim.	Non-palatable
Fence	Banma96	2009	Corydalis edulis Maxim.	Non-palatable
Fence	Banma96	2009	Anemone cathayensis Kitag. ex Ziman & Kadota	Avoidance
Fence	Banma96	2009	Thalictrum aquilegiifolium var. sibiricum Regel & Tiling	Palatable
Fence	Banma96	2009	Potentilla saundersiana Royle	Palatable
Fence	Banma96	2009	Stellera chamaejasme L.	Avoidance
Fence	Banma96	2009	Carex myosuroides Vill.	Palatable
Fence	Banma96	2009	Carex parva Nees in Wight	Palatable
Fence	Banma96	2009	Medicago ruthenica (L.) Trautv.	Palatable
Fence	Banma96	2009	Tibetia himalaica (Baker) H. P. Tsui	Palatable
Fence	Banma96	2009	Poa annua L.	Palatable
Fence	Banma96	2009	Festuca ovina L.	Palatable
Fence	Banma96	2009	Elymus dahuricus Turcz.	Palatable
Fence	Banma96	2010	Allium beesianum W. W. Sm.	Palatable
Fence	Banma96	2010	Anaphalis sinica Hance	Non-palatable
Fence	Banma96	2010	Artemisia sieversiana Ehrhart ex Willd.	Avoidance
Fence	Banma96	2010	Aster alpinus L.	Palatable
Fence	Banma96	2010	Leontopodium leontopodioides (Willd.) Beauverd	Non-palatable
Fence	Banma96	2010	Taraxacum mongolicum Hand.-Mazz.	Palatable
Fence	Banma96	2010	Bassecoia hookeri (C. B. Clarke) V. Mayer & Ehrend.	Non-palatable
Fence	Banma96	2010	Gentiana scabra Bunge	Non-palatable
Fence	Banma96	2010	Pedicularis kansuensis Maxim.	Non-palatable
Fence	Banma96	2010	Corydalis edulis Maxim.	Non-palatable
Fence	Banma96	2010	Anemone cathayensis Kitag. ex Ziman & Kadota	Avoidance
Fence	Banma96	2010	Thalictrum aquilegiifolium var. sibiricum Regel & Tiling	Palatable
Fence	Banma96	2010	Potentilla saundersiana Royle	Palatable
Fence	Banma96	2010	Stellera chamaejasme L.	Avoidance
Fence	Banma96	2010	Carex myosuroides Vill.	Palatable
Fence	Banma96	2010	Carex parva Nees in Wight	Palatable
Fence	Banma96	2010	Medicago ruthenica (L.) Trautv.	Palatable
Fence	Banma96	2010	Tibetia himalaica (Baker) H. P. Tsui	Palatable
Fence	Banma96	2010	Poa annua L.	Palatable
Fence	Banma96	2010	Festuca ovina L.	Palatable
Fence	Banma96	2010	Elymus dahuricus Turcz.	Palatable
Fence	Banma96	2011	Allium beesianum W. W. Sm.	Palatable
Fence	Banma96	2011	Anaphalis sinica Hance	Non-palatable
Fence	Banma96	2011	Artemisia sieversiana Ehrhart ex Willd.	Avoidance
Fence	Banma96	2011	Aster alpinus L.	Palatable
Fence	Banma96	2011	Leontopodium leontopodioides (Willd.) Beauverd	Non-palatable
Fence	Banma96	2011	Taraxacum mongolicum Hand.-Mazz.	Palatable
Fence	Banma96	2011	Bassecoia hookeri (C. B. Clarke) V. Mayer & Ehrend.	Non-palatable
Fence	Banma96	2011	Gentiana scabra Bunge	Non-palatable
Fence	Banma96	2011	Pedicularis kansuensis Maxim.	Non-palatable
Fence	Banma96	2011	Corydalis edulis Maxim.	Non-palatable
Fence	Banma96	2011	Anemone cathayensis Kitag. ex Ziman & Kadota	Avoidance
Fence	Banma96	2011	Thalictrum aquilegiifolium var. sibiricum Regel & Tiling	Palatable
Fence	Banma96	2011	Potentilla saundersiana Royle	Palatable
Fence	Banma96	2011	Stellera chamaejasme L.	Avoidance
Fence	Banma96	2011	Carex myosuroides Vill.	Palatable
Fence	Banma96	2011	Carex parva Nees in Wight	Palatable
Fence	Banma96	2011	Medicago ruthenica (L.) Trautv.	Palatable
Fence	Banma96	2011	Tibetia himalaica (Baker) H. P. Tsui	Palatable
Fence	Banma96	2011	Poa annua L.	Palatable
Fence	Banma96	2011	Festuca ovina L.	Palatable
Fence	Banma96	2011	Elymus dahuricus Turcz.	Palatable
Fence	Banma96	2012	Saussurea japonica (Thunb.) DC.	Non-palatable
Fence	Banma96	2012	Stellera chamaejasme L.	Avoidance
Fence	Banma96	2012	Carex myosuroides Vill.	Palatable
Fence	Banma96	2012	Oxytropis coerulea (Pall.) DC.	Palatable
Fence	Banma96	2012	Poa annua L.	Palatable
Fence	Banma96	2012	Elymus nutans	Palatable
Fence	Banma96	2012	Anemone cathayensis Kitag. ex Ziman & Kadota	Avoidance
Fence	Banma96	2012	Thalictrum aquilegiifolium var. sibiricum Regel & Tiling	Palatable
Fence	Banma96	2012	Potentilla saundersiana Royle	Palatable
Fence	Banma96	2012	Taraxacum mongolicum Hand.-Mazz.	Palatable
Fence	Banma96	2012	Carex parva Nees in Wight	Palatable
Fence	Banma96	2012	Medicago ruthenica (L.) Trautv.	Palatable
Fence	Banma96	2012	Tibetia himalaica (Baker) H. P. Tsui	Palatable
Fence	Banma96	2013	Allium beesianum W. W. Sm.	Palatable
Fence	Banma96	2013	Artemisia sieversiana Ehrhart ex Willd.	Avoidance
Fence	Banma96	2013	Aster alpinus L.	Palatable
Fence	Banma96	2013	Leontopodium leontopodioides (Willd.) Beauverd	Non-palatable
Fence	Banma96	2013	Taraxacum mongolicum Hand.-Mazz.	Palatable
Fence	Banma96	2013	Gentiana scabra Bunge	Non-palatable
Fence	Banma96	2013	Pedicularis kansuensis Maxim.	Non-palatable
Fence	Banma96	2013	Corydalis edulis Maxim.	Non-palatable
Fence	Banma96	2013	Anemone cathayensis Kitag. ex Ziman & Kadota	Avoidance
Fence	Banma96	2013	Thalictrum aquilegiifolium var. sibiricum Regel & Tiling	Palatable
Fence	Banma96	2013	Potentilla saundersiana Royle	Palatable
Fence	Banma96	2013	Stellera chamaejasme L.	Avoidance
Fence	Banma96	2013	Carex myosuroides Vill.	Palatable
Fence	Banma96	2013	Carex parva Nees in Wight	Palatable
Fence	Banma96	2013	Medicago ruthenica (L.) Trautv.	Palatable
Fence	Banma96	2013	Tibetia himalaica (Baker) H. P. Tsui	Palatable
Fence	Banma96	2013	Poa annua L.	Palatable
Fence	Banma96	2013	Festuca ovina L.	Palatable
Fence	Banma96	2013	Elymus dahuricus Turcz.	Palatable
Fence	Banma96	2014	Allium beesianum W. W. Sm.	Palatable
Fence	Banma96	2014	Leontopodium leontopodioides (Willd.) Beauverd	Non-palatable
Fence	Banma96	2014	Saussurea japonica (Thunb.) DC.	Non-palatable
Fence	Banma96	2014	Taraxacum mongolicum Hand.-Mazz.	Palatable
Fence	Banma96	2014	Bassecoia hookeri (C. B. Clarke) V. Mayer & Ehrend.	Non-palatable
Fence	Banma96	2014	Gentiana scabra Bunge	Non-palatable
Fence	Banma96	2014	Pedicularis kansuensis Maxim.	Non-palatable
Fence	Banma96	2014	Anemone cathayensis Kitag. ex Ziman & Kadota	Avoidance
Fence	Banma96	2014	Thalictrum aquilegiifolium var. sibiricum Regel & Tiling	Palatable
Fence	Banma96	2014	Potentilla saundersiana Royle	Palatable
Fence	Banma96	2014	Stellera chamaejasme L.	Avoidance
Fence	Banma96	2014	Carex hughii S. R. Zhang	Palatable
Fence	Banma96	2014	Carex moorcroftii Falc. ex Boott	Palatable
Fence	Banma96	2014	Medicago ruthenica (L.) Trautv.	Palatable
Fence	Banma96	2014	Tibetia himalaica (Baker) H. P. Tsui	Palatable
Fence	Banma96	2014	Poa annua L.	Palatable
Fence	Banma96	2014	Festuca ovina L.	Palatable
Fence	Banma96	2014	Elymus dahuricus Turcz.	Palatable
Fence	Banma96	2015	Artemisia frigida Willd.	Palatable
Fence	Banma96	2015	Taraxacum mongolicum Hand.-Mazz.	Palatable
Fence	Banma96	2015	Bassecoia hookeri (C. B. Clarke) V. Mayer & Ehrend.	Non-palatable
Fence	Banma96	2015	Gentiana scabra Bunge	Non-palatable
Fence	Banma96	2015	Pedicularis kansuensis Maxim.	Non-palatable
Fence	Banma96	2015	Veronica polita Fries	Non-palatable
Fence	Banma96	2015	Anemone cathayensis Kitag. ex Ziman & Kadota	Avoidance
Fence	Banma96	2015	Thalictrum alpinum L.	Avoidance
Fence	Banma96	2015	Potentilla saundersiana Royle	Palatable
Fence	Banma96	2015	Stellera chamaejasme L.	Avoidance
Fence	Banma96	2015	Carex hughii S. R. Zhang	Palatable
Fence	Banma96	2015	Tibetia himalaica (Baker) H. P. Tsui	Palatable
Fence	Banma96	2015	Stipa capillacea Keng	Palatable
Fence	Banma96	2015	Poa annua L.	Palatable
Fence	Banma96	2015	Koeleria macrantha (Ledeb.) Schult.	Avoidance
Fence	Banma96	2015	Elymus nutans	Palatable
Fence	Banma96	2016	Allium beesianum W. W. Sm.	Palatable
Fence	Banma96	2016	Leontopodium leontopodioides (Willd.) Beauverd	Non-palatable
Fence	Banma96	2016	Saussurea japonica (Thunb.) DC.	Non-palatable
Fence	Banma96	2016	Taraxacum mongolicum Hand.-Mazz.	Palatable
Fence	Banma96	2016	Bassecoia hookeri (C. B. Clarke) V. Mayer & Ehrend.	Non-palatable
Fence	Banma96	2016	Gentiana scabra Bunge	Non-palatable
Fence	Banma96	2016	Pedicularis kansuensis Maxim.	Non-palatable
Fence	Banma96	2016	Anemone cathayensis Kitag. ex Ziman & Kadota	Avoidance
Fence	Banma96	2016	Thalictrum aquilegiifolium var. sibiricum Regel & Tiling	Palatable
Fence	Banma96	2016	Potentilla saundersiana Royle	Palatable
Fence	Banma96	2016	Stellera chamaejasme L.	Avoidance
Fence	Banma96	2016	Carex myosuroides Vill.	Palatable
Fence	Banma96	2016	Carex parva Nees in Wight	Palatable
Fence	Banma96	2016	Medicago ruthenica (L.) Trautv.	Palatable
Fence	Banma96	2016	Tibetia himalaica (Baker) H. P. Tsui	Palatable
Fence	Banma96	2016	Poa annua L.	Palatable
Fence	Banma96	2016	Festuca ovina L.	Palatable
Fence	Banma96	2016	Elymus dahuricus Turcz.	Palatable
Fence	Banma96	2017	Leontopodium leontopodioides (Willd.) Beauverd	Non-palatable
Fence	Banma96	2017	Saussurea japonica (Thunb.) DC.	Non-palatable
Fence	Banma96	2017	Taraxacum mongolicum Hand.-Mazz.	Palatable
Fence	Banma96	2017	Bassecoia hookeri (C. B. Clarke) V. Mayer & Ehrend.	Non-palatable
Fence	Banma96	2017	Gentiana scabra Bunge	Non-palatable
Fence	Banma96	2017	Pedicularis kansuensis Maxim.	Non-palatable
Fence	Banma96	2017	Anemone cathayensis Kitag. ex Ziman & Kadota	Avoidance
Fence	Banma96	2017	Thalictrum aquilegiifolium var. sibiricum Regel & Tiling	Palatable
Fence	Banma96	2017	Potentilla saundersiana Royle	Palatable
Fence	Banma96	2017	Stellera chamaejasme L.	Avoidance
Fence	Banma96	2017	Carex myosuroides Vill.	Palatable
Fence	Banma96	2017	Carex parva Nees in Wight	Palatable
Fence	Banma96	2017	Tibetia himalaica (Baker) H. P. Tsui	Palatable
Fence	Banma96	2017	Medicago ruthenica (L.) Trautv.	Palatable
Fence	Banma96	2017	Poa annua L.	Palatable
Fence	Banma96	2017	Festuca ovina L.	Palatable
Fence	Banma96	2017	Elymus dahuricus Turcz.	Palatable
PC	Gande85	2006	Artemisia frigida Willd.	Palatable
PC	Gande85	2006	Leontopodium leontopodioides (Willd.) Beauverd	Non-palatable
PC	Gande85	2006	Taraxacum mongolicum Hand.-Mazz.	Palatable
PC	Gande85	2006	Saussurea japonica (Thunb.) DC.	Non-palatable
PC	Gande85	2006	Phlomoides rotata (Benth. ex Hook. f.) Mathiesen	Non-palatable
PC	Gande85	2006	Pedicularis kansuensis Maxim.	Non-palatable
PC	Gande85	2006	Bistorta vivipara (L.) Gray	Palatable
PC	Gande85	2006	Potentilla chinensis Ser.	Palatable
PC	Gande85	2006	Carex capillifolia (Decne.) S. R. Zhang	Palatable
PC	Gande85	2006	Oxytropis ochrocephala Bunge	Avoidance
PC	Gande85	2006	Stipa capillata L.	Palatable
PC	Gande85	2006	Poa annua L.	Palatable
PC	Gande85	2007	Artemisia frigida Willd.	Palatable
PC	Gande85	2007	Leontopodium leontopodioides (Willd.) Beauverd	Non-palatable
PC	Gande85	2007	Saussurea japonica (Thunb.) DC.	Non-palatable
PC	Gande85	2007	Taraxacum mongolicum Hand.-Mazz.	Palatable
PC	Gande85	2007	Phlomoides rotata (Benth. ex Hook. f.) Mathiesen	Non-palatable
PC	Gande85	2007	Pedicularis kansuensis Maxim.	Non-palatable
PC	Gande85	2007	Bistorta vivipara (L.) Gray	Palatable
PC	Gande85	2007	Potentilla chinensis Ser.	Palatable
PC	Gande85	2007	Carex capillifolia (Decne.) S. R. Zhang	Palatable
PC	Gande85	2007	Oxytropis ochrocephala Bunge	Avoidance
PC	Gande85	2007	Stipa capillata L.	Palatable
PC	Gande85	2007	Poa annua L.	Palatable
PC	Gande85	2008	Anaphalis lactea Maxim.	Avoidance
PC	Gande85	2008	Leontopodium leontopodioides (Willd.) Beauverd	Non-palatable
PC	Gande85	2008	Saussurea japonica (Thunb.) DC.	Non-palatable
PC	Gande85	2008	Taraxacum mongolicum Hand.-Mazz.	Palatable
PC	Gande85	2008	Bistorta vivipara (L.) Gray	Palatable
PC	Gande85	2008	Gentiana scabra Bunge	Non-palatable
PC	Gande85	2008	Rumex acetosa L.	Palatable
PC	Gande85	2008	Halerpestes sarmentosa (Adams) Kom.	Avoidance
PC	Gande85	2008	Thalictrum aquilegiifolium var. sibiricum Regel & Tiling	Palatable
PC	Gande85	2008	Carex capillifolia (Decne.) S. R. Zhang	Palatable
PC	Gande85	2008	Carex parva Nees in Wight	Palatable
PC	Gande85	2008	Festuca ovina L.	Palatable
PC	Gande85	2008	Poa annua L.	Palatable
PC	Gande85	2008	Koeleria macrantha (Ledeb.) Schult.	Avoidance
PC	Gande85	2008	Elymus dahuricus Turcz.	Palatable
PC	Gande85	2008	Elymus nutans	Palatable
PC	Gande85	2009	Anaphalis lactea Maxim.	Avoidance
PC	Gande85	2009	Leontopodium leontopodioides (Willd.) Beauverd	Non-palatable
PC	Gande85	2009	Saussurea japonica (Thunb.) DC.	Non-palatable
PC	Gande85	2009	Taraxacum mongolicum Hand.-Mazz.	Palatable
PC	Gande85	2009	Gentiana scabra Bunge	Non-palatable
PC	Gande85	2009	Bistorta vivipara (L.) Gray	Palatable
PC	Gande85	2009	Rumex acetosa L.	Palatable
PC	Gande85	2009	Halerpestes sarmentosa (Adams) Kom.	Avoidance
PC	Gande85	2009	Thalictrum aquilegiifolium var. sibiricum Regel & Tiling	Palatable
PC	Gande85	2009	Carex capillifolia (Decne.) S. R. Zhang	Palatable
PC	Gande85	2009	Carex parva Nees in Wight	Palatable
PC	Gande85	2009	Festuca ovina L.	Palatable
PC	Gande85	2009	Poa annua L.	Palatable
PC	Gande85	2009	Koeleria macrantha (Ledeb.) Schult.	Avoidance
PC	Gande85	2009	Elymus dahuricus Turcz.	Palatable
PC	Gande85	2009	Elymus nutans	Palatable
PC	Gande85	2010	Anaphalis lactea Maxim.	Avoidance
PC	Gande85	2010	Leontopodium leontopodioides (Willd.) Beauverd	Non-palatable
PC	Gande85	2010	Saussurea japonica (Thunb.) DC.	Non-palatable
PC	Gande85	2010	Taraxacum mongolicum Hand.-Mazz.	Palatable
PC	Gande85	2010	Gentiana scabra Bunge	Non-palatable
PC	Gande85	2010	Bistorta vivipara (L.) Gray	Palatable
PC	Gande85	2010	Rumex acetosa L.	Palatable
PC	Gande85	2010	Thalictrum aquilegiifolium var. sibiricum Regel & Tiling	Palatable
PC	Gande85	2010	Carex capillifolia (Decne.) S. R. Zhang	Palatable
PC	Gande85	2010	Carex parva Nees in Wight	Palatable
PC	Gande85	2010	Poa annua L.	Palatable
PC	Gande85	2010	Festuca ovina L.	Palatable
PC	Gande85	2010	Koeleria macrantha (Ledeb.) Schult.	Avoidance
PC	Gande85	2010	Elymus dahuricus Turcz.	Palatable
PC	Gande85	2010	Elymus nutans	Palatable
PC	Gande85	2011	Anaphalis lactea Maxim.	Avoidance
PC	Gande85	2011	Leontopodium leontopodioides (Willd.) Beauverd	Non-palatable
PC	Gande85	2011	Saussurea japonica (Thunb.) DC.	Non-palatable
PC	Gande85	2011	Taraxacum mongolicum Hand.-Mazz.	Palatable
PC	Gande85	2011	Gentiana squarrosa Ledeb.	Non-palatable
PC	Gande85	2011	Bistorta vivipara (L.) Gray	Palatable
PC	Gande85	2011	Rheum pumilum Maxim.	Avoidance
PC	Gande85	2011	Thalictrum alpinum L.	Avoidance
PC	Gande85	2011	Carex capillifolia (Decne.) S. R. Zhang	Palatable
PC	Gande85	2011	Carex parva Nees in Wight	Palatable
PC	Gande85	2011	Poa annua L.	Palatable
PC	Gande85	2011	Koeleria macrantha (Ledeb.) Schult.	Avoidance
PC	Gande85	2011	Festuca ovina L.	Palatable
PC	Gande85	2011	Elymus nutans	Palatable
PC	Gande85	2012	Anaphalis lactea Maxim.	Avoidance
PC	Gande85	2012	Leontopodium leontopodioides (Willd.) Beauverd	Non-palatable
PC	Gande85	2012	Saussurea japonica (Thunb.) DC.	Non-palatable
PC	Gande85	2012	Taraxacum mongolicum Hand.-Mazz.	Palatable
PC	Gande85	2012	Gentiana scabra Bunge	Non-palatable
PC	Gande85	2012	Bistorta vivipara (L.) Gray	Palatable
PC	Gande85	2012	Rheum pumilum Maxim.	Avoidance
PC	Gande85	2012	Thalictrum aquilegiifolium var. sibiricum Regel & Tiling	Palatable
PC	Gande85	2012	Carex capillifolia (Decne.) S. R. Zhang	Palatable
PC	Gande85	2012	Carex parva Nees in Wight	Palatable
PC	Gande85	2012	Poa annua L.	Palatable
PC	Gande85	2012	Koeleria macrantha (Ledeb.) Schult.	Avoidance
PC	Gande85	2012	Festuca ovina L.	Palatable
PC	Gande85	2012	Elymus dahuricus Turcz.	Palatable
PC	Gande85	2012	Elymus nutans	Palatable
PC	Gande85	2013	Anaphalis lactea Maxim.	Avoidance
PC	Gande85	2013	Leontopodium leontopodioides (Willd.) Beauverd	Non-palatable
PC	Gande85	2013	Saussurea japonica (Thunb.) DC.	Non-palatable
PC	Gande85	2013	Taraxacum mongolicum Hand.-Mazz.	Palatable
PC	Gande85	2013	Gentiana squarrosa Ledeb.	Non-palatable
PC	Gande85	2013	Bistorta vivipara (L.) Gray	Palatable
PC	Gande85	2013	Rheum pumilum Maxim.	Avoidance
PC	Gande85	2013	Thalictrum alpinum L.	Avoidance
PC	Gande85	2013	Carex capillifolia (Decne.) S. R. Zhang	Palatable
PC	Gande85	2013	Carex parva Nees in Wight	Palatable
PC	Gande85	2013	Poa annua L.	Palatable
PC	Gande85	2013	Koeleria macrantha (Ledeb.) Schult.	Avoidance
PC	Gande85	2013	Festuca ovina L.	Palatable
PC	Gande85	2013	Elymus nutans	Palatable
PC	Gande85	2014	Ajania pallasiana (Fisch. ex Besser) Poljakov	Palatable
PC	Gande85	2014	Leontopodium leontopodioides (Willd.) Beauverd	Non-palatable
PC	Gande85	2014	Parnassia trinervis Drude	Non-palatable
PC	Gande85	2014	Calystegia hederacea Wall. in Roxb.	Avoidance
PC	Gande85	2014	Gentiana scabra Bunge	Non-palatable
PC	Gande85	2014	Phlomoides rotata (Benth. ex Hook. f.) Mathiesen	Non-palatable
PC	Gande85	2014	Lancea tibetica Hook. f. & Thomson	Non-palatable
PC	Gande85	2014	Pedicularis kansuensis Maxim.	Non-palatable
PC	Gande85	2014	Potentilla saundersiana Royle	Palatable
PC	Gande85	2014	Carex alatauensis S. R. Zhang	Palatable
PC	Gande85	2014	Carex capillifolia (Decne.) S. R. Zhang	Palatable
PC	Gande85	2014	Carex qinghaiensis Y. C. Yang	Palatable
PC	Gande85	2014	Carex parvula O. Yano	Palatable
PC	Gande85	2014	Tibetia himalaica (Baker) H. P. Tsui	Palatable
PC	Gande85	2014	Ptilagrostis dichotoma Keng ex Tzvelev	Palatable
PC	Gande85	2014	Poa annua L.	Palatable
PC	Gande85	2015	Ajania tenuifolia (Jacquem. ex DC.) Tzvelev in Schischk. & Bobrov	Palatable
PC	Gande85	2015	Leontopodium leontopodioides (Willd.) Beauverd	Non-palatable
PC	Gande85	2015	Saussurea japonica (Thunb.) DC.	Non-palatable
PC	Gande85	2015	Parnassia trinervis Drude	Non-palatable
PC	Gande85	2015	Gentiana scabra Bunge	Non-palatable
PC	Gande85	2015	Phlomoides rotata (Benth. ex Hook. f.) Mathiesen	Non-palatable
PC	Gande85	2015	Bistorta vivipara (L.) Gray	Palatable
PC	Gande85	2015	Argentina anserina (L.) Rydb.	Non-palatable
PC	Gande85	2015	Potentilla saundersiana Royle	Palatable
PC	Gande85	2015	Carex alatauensis S. R. Zhang	Palatable
PC	Gande85	2015	Carex capillifolia (Decne.) S. R. Zhang	Palatable
PC	Gande85	2015	Carex parvula O. Yano	Palatable
PC	Gande85	2015	Oxytropis ochrocephala Bunge	Avoidance
PC	Gande85	2015	Tibetia himalaica (Baker) H. P. Tsui	Palatable
PC	Gande85	2016	Ajania tenuifolia (Jacquem. ex DC.) Tzvelev in Schischk. & Bobrov	Palatable
PC	Gande85	2016	Anaphalis sinica Hance	Non-palatable
PC	Gande85	2016	Leontopodium leontopodioides (Willd.) Beauverd	Non-palatable
PC	Gande85	2016	Saussurea japonica (Thunb.) DC.	Non-palatable
PC	Gande85	2016	Gentiana scabra Bunge	Non-palatable
PC	Gande85	2016	Phlomoides rotata (Benth. ex Hook. f.) Mathiesen	Non-palatable
PC	Gande85	2016	Pedicularis kansuensis Maxim.	Non-palatable
PC	Gande85	2016	Potentilla chinensis Ser.	Palatable
PC	Gande85	2016	Carex moorcroftii Falc. ex Boott	Palatable
PC	Gande85	2016	Carex parvula O. Yano	Palatable
PC	Gande85	2016	Oxytropis ochrocephala Bunge	Avoidance
PC	Gande85	2016	Tibetia himalaica (Baker) H. P. Tsui	Palatable
PC	Gande85	2016	Stipa purpurea Griseb.	Palatable
PC	Gande85	2016	Ptilagrostis dichotoma Keng ex Tzvelev	Palatable
PC	Gande85	2016	Poa annua L.	Palatable
PC	Gande85	2016	Koeleria macrantha (Ledeb.) Schult.	Avoidance
PC	Gande85	2016	Elymus nutans	Palatable
PC	Gande85	2017	Ajania tenuifolia (Jacquem. ex DC.) Tzvelev in Schischk. & Bobrov	Palatable
PC	Gande85	2017	Leontopodium leontopodioides (Willd.) Beauverd	Non-palatable
PC	Gande85	2017	Calystegia hederacea Wall. in Roxb.	Avoidance
PC	Gande85	2017	Gentiana scabra Bunge	Non-palatable
PC	Gande85	2017	Gentianella acuta (Michx.) Hultén	Non-palatable
PC	Gande85	2017	Gentianopsis paludosa (Hook. f.) Ma	Avoidance
PC	Gande85	2017	Phlomoides rotata (Benth. ex Hook. f.) Mathiesen	Non-palatable
PC	Gande85	2017	Lancea tibetica Hook. f. & Thomson	Non-palatable
PC	Gande85	2017	Pedicularis kansuensis Maxim.	Non-palatable
PC	Gande85	2017	Argentina anserina (L.) Rydb.	Non-palatable
PC	Gande85	2017	Carex capillifolia (Decne.) S. R. Zhang	Palatable
PC	Gande85	2017	Oxytropis ochrocephala Bunge	Avoidance
PC	Gande85	2017	Tibetia himalaica (Baker) H. P. Tsui	Palatable
PC	Gande85	2017	Poa annua L.	Palatable
PC	Gande85	2017	Koeleria macrantha (Ledeb.) Schult.	Avoidance
PC	Gande85	2017	Elymus nutans	Palatable
PC	Gande85	2018	Ajania tenuifolia (Jacquem. ex DC.) Tzvelev in Schischk. & Bobrov	Palatable
PC	Gande85	2018	Aster tataricus L. f.	Non-palatable
PC	Gande85	2018	Leontopodium leontopodioides (Willd.) Beauverd	Non-palatable
PC	Gande85	2018	Saussurea japonica (Thunb.) DC.	Non-palatable
PC	Gande85	2018	Gentiana scabra Bunge	Non-palatable
PC	Gande85	2018	Calystegia hederacea Wall. in Roxb.	Avoidance
PC	Gande85	2018	Gentianopsis paludosa (Hook. f.) Ma	Avoidance
PC	Gande85	2018	Phlomoides rotata (Benth. ex Hook. f.) Mathiesen	Non-palatable
PC	Gande85	2018	Lancea tibetica Hook. f. & Thomson	Non-palatable
PC	Gande85	2018	Pedicularis kansuensis Maxim.	Non-palatable
PC	Gande85	2018	Bistorta vivipara (L.) Gray	Palatable
PC	Gande85	2018	Carex parvula O. Yano	Palatable
PC	Gande85	2018	Oxytropis ochrocephala Bunge	Avoidance
PC	Gande85	2018	Tibetia himalaica (Baker) H. P. Tsui	Palatable
PC	Gande85	2018	Poa annua L.	Palatable
PC	Gande85	2018	Koeleria macrantha (Ledeb.) Schult.	Avoidance
PC	Gande85	2018	Elymus nutans	Palatable
