# Supplementary material for: Plateau pika control degrades grasslands while grazing exclusion provides no habitat improvement
Source: iScience. 2026 Feb 26;29(4):115159. doi: 10.1016/j.isci.2026.115159 (PMC12995867; doi:10.1016/j.isci.2026.115159)
Supplement: Table S4. Effects of climate and treatment for different grassland compared to the Control — (MAT: mean annual temperature; MAP: mean annual precipitation; PC: Plateau pika Control; Control: grazing; ∗∗∗: p < 0.05). [file mmc4.xlsx]

## Sheet: Sheet1
Grassland index	Livestock Palatability	variables	HR1	L95CI1	H95CI1	p
AGB	Avoidance	Fence	1.22108	0.784692	1.92897	0.407578
AGB	Avoidance	PC	1.85467	1.22714	3.03538	0.008081	***
AGB	Avoidance	MAP	1.2179	0.98616	1.49745	0.091903	***
AGB	Avoidance	MAT	1.00762	0.839084	1.20389	0.937717
AGB	Avoidance	Fence:MAP	0.95386	0.581707	1.4943	0.848498
AGB	Avoidance	PC:MAP	0.958593	0.628647	1.44314	0.851204
AGB	Avoidance	Fence:MAT	1.25791	0.784049	2.02485	0.357453
AGB	Avoidance	PC:MAT	0.83463	0.404143	1.51036	0.584117
AGB	Avoidance	MAP:MAT	1.09038	0.869669	1.3681	0.48013
AGB	Avoidance	Fence:MAP:MAT	0.893727	0.511307	1.46234	0.679875
AGB	Avoidance	PC:MAP:MAT	0.523818	0.281423	0.859177	0.018666	***
AGB	Non-palatable	Fence	1.2354	0.789166	1.88938	0.356289
AGB	Non-palatable	PC	1.26496	0.832172	2.04491	0.295718
AGB	Non-palatable	MAP	1.20209	0.948464	1.54504	0.143164
AGB	Non-palatable	MAT	1.11168	0.927854	1.32595	0.264954
AGB	Non-palatable	Fence:MAP	1.1721	0.759281	1.81621	0.488693
AGB	Non-palatable	PC:MAP	1.39926	0.904215	2.12743	0.14091
AGB	Non-palatable	Fence:MAT	1.39771	0.904328	2.1446	0.139422
AGB	Non-palatable	PC:MAT	0.796551	0.396469	1.44769	0.477102
AGB	Non-palatable	MAP:MAT	0.878337	0.70417	1.11456	0.279281
AGB	Non-palatable	Fence:MAP:MAT	1.2242	0.763609	1.9945	0.421862
AGB	Non-palatable	PC:MAP:MAT	0.956387	0.5196	1.5751	0.864937
AGB	Palatable	Fence	0.968608	0.660234	1.41858	0.874
AGB	Palatable	PC	0.905861	0.621866	1.3114	0.618
AGB	Palatable	MAP	1.66844	1.34232	2.09907	2.21e-05	***
AGB	Palatable	MAT	0.826998	0.707859	0.979708	0.0245	***
AGB	Palatable	Fence:MAP	0.810421	0.544952	1.18192	0.299	***
AGB	Palatable	PC:MAP	0.619221	0.405948	0.905304	0.0184	***
AGB	Palatable	Fence:MAT	1.51029	1.03124	2.20499	0.0396	***
AGB	Palatable	PC:MAT	1.56538	0.909766	2.64761	0.114	***
AGB	Palatable	MAP:MAT	0.810991	0.666516	0.995575	0.0489	***
AGB	Palatable	PC:MAP:MAT	0.893705	0.560856	1.37332	0.627
AGB	All	Fence	1.07337	0.735823	1.55575	0.719269
AGB	All	PC	1.05589	0.732341	1.54338	0.78125
AGB	All	MAP	1.59365	1.27285	2.01011	0.000115	***
AGB	All	MAT	0.876986	0.751667	1.03004	0.113216	***
AGB	All	Fence:MAP	0.887731	0.605674	1.28255	0.543633
AGB	All	PC:MAP	0.768203	0.508384	1.12508	0.189063
AGB	All	Fence:MAT	1.57859	1.09259	2.27475	0.01849	***
AGB	All	PC:MAT	1.41448	0.815943	2.37865	0.21361	***
AGB	All	MAP:MAT	0.831047	0.68391	1.01596	0.077105
AGB	All	Fence:MAP:MAT	1.12265	0.745013	1.69037	0.590872
AGB	All	PC:MAP:MAT	0.875424	0.538245	1.35069	0.559286
Richness	Avoidance	Fence	1.33964	0.927259	1.93962	0.133173
Richness	Avoidance	PC	1.92095	1.32486	2.80656	0.001129	***
Richness	Avoidance	MAP	1.1526	0.905666	1.46868	0.240383	***
Richness	Avoidance	MAT	1.20903	1.0319	1.41317	0.022844	***
Richness	Avoidance	Fence:MAP	0.944376	0.65582	1.3605	0.765191	***
Richness	Avoidance	PC:MAP	0.772555	0.523517	1.1345	0.206817
Richness	Avoidance	Fence:MAT	1.69314	1.18801	2.42128	0.005364	***
Richness	Avoidance	PC:MAT	1.27016	0.750089	2.15569	0.390912	***
Richness	Avoidance	MAP:MAT	1.06595	0.875712	1.3015	0.540157
Richness	Avoidance	Fence:MAP:MAT	0.951627	0.638935	1.42504	0.813691
Richness	Avoidance	PC:MAP:MAT	0.652925	0.422298	1.00302	0.062412
Richness	Non-palatable	Fence	0.910042	0.603527	1.35176	0.655235
Richness	Non-palatable	PC	1.44855	0.973297	2.14982	0.079199
Richness	Non-palatable	MAP	1.39962	1.09484	1.80311	0.007266	***
Richness	Non-palatable	MAT	0.876809	0.742154	1.05073	0.13874	***
Richness	Non-palatable	Fence:MAP	1.09576	0.7364	1.63923	0.663251
Richness	Non-palatable	PC:MAP	1.27533	0.845421	1.90414	0.258299
Richness	Non-palatable	Fence:MAT	0.954035	0.63271	1.40211	0.81905
Richness	Non-palatable	PC:MAT	0.814441	0.461137	1.42528	0.491491
Richness	Non-palatable	MAP:MAT	0.945457	0.767207	1.1723	0.615567
Richness	Non-palatable	Fence:MAP:MAT	1.02937	0.668808	1.62746	0.900037
Richness	Non-palatable	PC:MAP:MAT	0.785762	0.49507	1.24602	0.324105
Richness	Palatable	Fence	1.29794	0.881474	1.93568	0.209
Richness	Palatable	PC	1.55675	1.04618	2.26309	0.0299	***
Richness	Palatable	MAP	1.5903	1.29741	1.9551	0.00009.36	***
Richness	Palatable	MAT	1.20021	1.02455	1.42295	0.0341	***
Richness	Palatable	Fence:MAP	1.05907	0.716627	1.58253	0.783	***
Richness	Palatable	PC:MAP	0.942314	0.642766	1.37687	0.77
Richness	Palatable	Fence:MAT	1.50483	1.00913	2.21471	0.0481	***
Richness	Palatable	PC:MAT	1.04519	0.612056	1.82517	0.878	***
Richness	Palatable	MAP:MAT	1.06963	0.875971	1.32079	0.533
Richness	Palatable	Fence:MAP:MAT	1.16668	0.763324	1.84212	0.5
Richness	Palatable	PC:MAP:MAT	0.803641	0.518335	1.29289	0.356
Richness	All	Fence	1.21297	0.855714	1.71805	0.293492
Richness	All	PC	1.91395	1.3497	2.69938	0.000517	***
Richness	All	MAP	1.55459	1.25678	1.93345	0.000104	***
Richness	All	MAT	1.09657	0.94881	1.27674	0.233019	***
Richness	All	Fence:MAP	1.04131	0.738203	1.47998	0.824266
Richness	All	PC:MAP	0.979268	0.685057	1.39163	0.911047
Richness	All	Fence:MAT	1.47827	1.04387	2.06856	0.029713	***
Richness	All	PC:MAT	1.00393	0.6152	1.64421	0.987963	***
Richness	All	MAP:MAT	1.02499	0.854008	1.24111	0.799766
Richness	All	Fence:MAP:MAT	1.05916	0.727898	1.57803	0.773957
Richness	All	PC:MAP:MAT	0.66725	0.447638	1.0041	0.058587
Stability	All	Fence	1.05341	0.681883	1.62738	0.820343
Stability	All	PC	1.3283	0.875903	2.01437	0.196723
Stability	All	MAP	1.11033	0.913478	1.3496	0.309433
Stability	All	MAT	0.992699	0.832561	1.18364	0.936978
Stability	All	Fence:MAP	0.859498	0.54136	1.3646	0.534335
Stability	All	PC:MAP	1.11479	0.747329	1.66294	0.606119
Stability	All	Fence:MAT	1.19003	0.737427	1.92041	0.490437
Stability	All	PC:MAT	2.92821	1.59972	5.35995	0.000913	***
Stability	All	MAP:MAT	0.856388	0.68768	1.06648	0.181001	***
Stability	All	Fence:MAP:MAT	1.26595	0.758826	2.11198	0.382305
Stability	All	PC:MAP:MAT	2.23814	1.35881	3.68651	0.002517	***
Stability	Palatable	Fence	0.856814	0.537935	1.34188	0.528338
Stability	Palatable	PC	0.884425	0.572234	1.37292	0.598776
Stability	Palatable	MAP	1.05679	0.859134	1.29475	0.618991
Stability	Palatable	MAT	0.834651	0.694747	1.00554	0.069211
Stability	Palatable	Fence:MAP	0.939786	0.581693	1.53683	0.809558
Stability	Palatable	PC:MAP	0.966206	0.636767	1.47572	0.878641
Stability	Palatable	Fence:MAT	1.21115	0.732401	2.00243	0.470075
Stability	Palatable	PC:MAT	1.68511	0.895036	3.189	0.124381
Stability	Palatable	MAP:MAT	0.830602	0.658508	1.04428	0.13513
Stability	Palatable	Fence:MAP:MAT	1.20614	0.709441	2.08001	0.510833
Stability	Palatable	PC:MAP:MAT	1.46739	0.873043	2.49189	0.170679
Stability	Non-palatable	Fence	0.882839	0.561312	1.38854	0.601575
Stability	Non-palatable	PC	1.44006	0.93343	2.22166	0.111733
Stability	Non-palatable	MAP	0.941541	0.768407	1.15368	0.573783
Stability	Non-palatable	MAT	1.12722	0.938543	1.35381	0.215688
Stability	Non-palatable	PC:MAP	1.58471	1.04498	2.40323	0.037092	***
Stability	Non-palatable	Fence:MAT	0.901834	0.547922	1.48434	0.69392	***
Stability	Non-palatable	PC:MAT	0.723596	0.385577	1.35794	0.329954
Stability	Non-palatable	MAP:MAT	0.910287	0.724378	1.14391	0.435186
Stability	Non-palatable	Fence:MAP:MAT	1.1094	0.651102	1.89028	0.711565
Stability	Non-palatable	PC:MAP:MAT	1.01507	0.603711	1.70671	0.956434
Stability	Avoidance	Fence	0.892982	0.567617	1.40485	0.635601
Stability	Avoidance	PC	1.30297	0.844156	2.01117	0.248278
Stability	Avoidance	MAP	1.05438	0.859652	1.29323	0.622738
Stability	Avoidance	MAT	1.03524	0.856044	1.25195	0.729541
Stability	Avoidance	Fence:MAP	0.930251	0.574654	1.50589	0.775803
Stability	Avoidance	PC:MAP	1.34811	0.880209	2.06474	0.184854
Stability	Avoidance	Fence:MAT	0.947867	0.574444	1.56404	0.839247
Stability	Avoidance	PC:MAT	1.01613	0.540336	1.91087	0.961663
Stability	Avoidance	MAP:MAT	0.82708	0.658128	1.0394	0.116289
Stability	Avoidance	Fence:MAP:MAT	1.1084	0.650542	1.88851	0.714038
Stability	Avoidance	PC:MAP:MAT	1.2093	0.709841	2.06018	0.498776
Notes: p< 0.05: ***
